# Supplementary material for: Diagnostic and Therapeutic Indications of Different Types of Mandibular Advancement Design for Patients with Obstructive Sleep Apnea Syndrome: Indications from Literature Review and Case Descriptions
Source: Diagnostics (Basel). 2024 Aug 30;14(17):1915. doi: 10.3390/diagnostics14171915 (PMC11394322; doi:10.3390/diagnostics14171915)
Supplement: Supplementary file 1 [file diagnostics-14-01915-s001.zip]

Archive with 1 entries (1 files):
- diagnostics-3169380-supplementary.pdf
